# Supplementary material for: The timeline of non-vocal and vocal communicative skills in infants with hearing loss
Source: Front Pediatr. 2024 Jan 12;11:1209754. doi: 10.3389/fped.2023.1209754 (PMC10811201; doi:10.3389/fped.2023.1209754)
Supplement: Supplementary file 1 [file Table3.xlsx]

## Sheet: Dataset
General data														Pure tone audiometry						Vocabulary scores										Videoanalysis
CODE	Cause of HI	Birthdate	date.PROT.dx	date.PROT.sx	Rehab	date.IC.dx	date.IC.sx	Age.at.rehab.HA	Age.at.rehab.CI	Age.12mIC	Walk	IQ.nonverb	Bilingual	Threshold.Ampl.0m.R	Threshold.Ampl.06m.R	Threshold.Ampl.12m.R	Threshold.Ampl.0m.L	Threshold.Ampl.06m.L	Threshold.Ampl.12m.L	Receptive.00m	Productive.00m	Receptive.06m	Productive.06m	Receptive.12m	Productive.12m	Receptive.24m	Productive.24m	Receptive.36m	Productive.36m	VANverbal.00m	VANgestural.00m	VANno.00m	VANawareness.00m	VANverbal.06m	VANgestural.06m	VANno.06m	VANawareness.06m	VANverbal.12m	VANgestural.12m	VANno.12m	VANawareness.12m	VANverbal.24m	VANgestural.24m	VANno.24m	VANawareness.24m
1	Connesina.26	29/08/15	01/04/17	01/04/17	CI	06/08/18	19/11/18	19.0667	35.2333	47.2333	15/01/00	20/03/00	0	55	42	40	55	42	32	5	5	5	5		5	10	25	10	25					0.3	0.2	0.25	0.25	0.1	0.25	0.1	0.65	0.25	0.2	0.3	0.25
2	cognitiva	26/11/14	01/07/17	01/07/17	CI	26/06/17	22/09/17	31.1667	31	43	15/01/00		1	60	30	25	60	27	25	5	5	5	5	5	5	5	5	5	5					0.35	0.3	0.35	0	0	0	0.6	0.4
3	Connesina.26	20/11/16	01/05/17	01/05/17	CI	06/11/17	05/03/18	5.36667	11.5333	23.5333	13/01/00	06/04/00	1	50	30	25	45	33	27	5	50	10	50		10	50	25			0	0.7	0.3	0					0	0.05	0.2	0.75
4	Connesina.26	03/07/17	01/12/17	01/12/17	CI	21/05/18	11/11/19	4.93333	10.6	22.6		25/03/00	1	48	20	32	45	55	50	5	5	5	5	5	5	5	5	25	5	0.25	0.4	0.35	0.05	0.25	0.55	0.2	0.05	0.05	0.4	0.35	0.2	0.1	0.35	0.3	0.25
5	Connesina.26	15/09/16	01/12/16	01/12/16	CI	07/08/17	29/09/18	2.53333	10.7333	22.7333	10.5	14/04/00	0	52	30	12	50	30	15	25	50	50	25	75	50	75	75			1	0	0	0					0.1	0.05	0.2	0.65
7	Non-sind	13/03/19	01/07/19	01/07/19	CI	26/06/20	04/08/20	3.6	15.4333	27.4333	23/01/00	04/04/00	0	57	32	31	57	32	31	75	50	75	95		95					0.1	0.55	0.25	1	0	0.3	0.05	0.65
8	Connesina.26	22/06/18	01/12/18	01/12/18	CI	20/05/19	19/08/19	5.3	10.9333	22.9333	11/01/00	09/04/00	1	47	47	35	47	45	35	5	5	5	5	5	5	5	5			0.05	0.35	0.6	0	0.1	0.7	0.2	0	0	0.55	0.45	0	0	0.35	0.5	0.15
9	Non-sind	02/07/19	01/10/20	01/10/20	CI	12/05/20	08/07/20	14.9667	10.3333	22.3333	15/01/00	09/04/00	0	51	22	25	50	25	26			5	50	25	50	50	50							0.15	0.55	0.15	0.1	0.55	0.25	0	0.2	0.3	0.35	0.15	0.2
10	Non-sind	01/01/16	01/02/16	01/02/16	CI	29/12/16	24/04/17	1	11.9333	23.9333	10/01/00	14/04/00	0	53	40	25	48	38	25	25	25	10	25	50	5	50	90	75	95	0.25	0.15	0.2	0.4	0.05	0.3	0.45	0.2	0.1	0.15	0.5	0.25	0.05	0	0.2	0.75
11	Non-sind	13/10/15			CI	06/02/17	03/04/17		15.7667	27.7667	12/01/00		0	38	25	30	38	25	33	10	50	95	75	75	90	50	95	50	50	0.1	0.45	0.45	0	0.05	0.35	0.2	0.4	0.2	0.1	0.1	0.6
12	Connesina.26	05/04/18	01/07/18	01/07/18	CI	11/02/19	04/11/19	2.86667	10.2	22.2	13/01/00	09/04/00	1	58	32	32	47	47	33	50	25	50	25	10	10	25	50	50	90	0.1	0.5	0.4	0	0.2	0.35	0.4	0.05	0.1	0.25	0.35	0.3
13	Non-sind	26/04/15	01/04/16	01/04/16	CI	16/10/17	10/09/18	11.1667	29.6667	41.6667	13/01/00		0	50	25	17	42	42	25	90	5	50	5	50	5	50	5	50	5	0.1	0.6	0.25	0.35	0.15	0.1	0.7	0
14	CMV	13/10/17	01/07/18	01/07/18	CI	08/10/18	07/01/19	8.6	11.8333	23.8333	12/01/00	04/04/00	0	53	27	25	50	27	25	5		25	25	10	25	50	25	25	25	0	0.3	0.7	0	0.1	0.3	0.4	0.2	0.1	0.3	0.3	0.3
15	Connesina.26	23/10/18		01/04/19	CI	07/10/19	20/01/20	5.26667	11.4667	23.4667	11/01/00		0	67		28	50		28	10	50	5	5	5	5			5	5	0.15	0.55	0.3	0	0.1	0.55	0.35	0	0.2	0.25	0.4	0.15
16	Non-sind	02/08/13	01/07/14	01/07/14	CI	25/05/15		10.9667	21.7667	33.7667	12/01/00	02/04/00	0	75	37	27				5	5	5	5	5	5	25	25	5	25	0	0.6	0.4	0	0.05	0.7	0.25	0	0.05	0.65	0.3	0	0.2	0.35	0.15	0.3
17	CMV	14/07/17	01/02/18	01/02/18	CI	01/04/19	24/06/19	6.56667	20.5667	32.5667	13/01/00	14/04/00	0	42	32			32		5	5	5	5		25	50	25	25	75	0.1	0.35	0.55	0	0.2	0.2	0.3	0.3	0	0.2	0.3	0.5	0	0.2	0.1	0.7
18	Connesina.26	29/04/16	01/10/17	01/10/17	CI	04/06/18	19/01/18	17.0667	25.1667	37.1667	12/01/00	30/03/00	1	50	27	25	52	27	27	5	5	5	5	90	50	25	75	75	90	0	0	1	0	0	0.25	0.1	0.65
19	CMV	15/06/16	01/10/16	01/10/16	CI	23/06/17	25/09/17	3.53333	12.2667	24.2667	18/01/00	04/04/00	0	65	30	17	50	35	25	10	10	25	25	5	5	5	10	5	10	0	0.1	0.9	0	0.05	0.65	0.3	0	0.2	0	0.6	0.2	0.05	0.1	0.1	0.75
20	CMV	23/06/15			CI	20/03/17	20/11/17		20.9	32.9	15/01/00	01/05/00	0	32		30	32		30	25	25	25	25	50	10			50	75	0	0.4	0.6	0.1					0.15	0	0	0.8
21	Connesina.26	11/06/13			CI	30/07/14	01/07/16		13.6333	25.6333				65	40	25	65	55	25			50	5	10	10	25	10	75	50					1	0.55	0.35	0.2	0.2	0.4	0.4	0.4	0.2	0.1	0.05	0.65
22	Connesina.26	06/09/14			CI	07/10/15			13.0333	25.0333				40	30	20	40	30				10	10	5		25	10	50	50	0	0.75	0.25	0	0.05	0.5	0.1	0.35
23	Non-sind	26/06/19	26/10/19	26/10/19	CI	03/09/20	24/05/21	4	14.2333	26.2333	11/01/00	19/04/00	0	70	32	26	60	62	37	25	50	50	75	50	50		90			0.1	0.75	0.1	0.05	0.1	0.3	0.2	0.4	0.45	0.15	0.05	0.35	0.15	0.15	0	0.85
24	Non-sind	22/07/16			CI	05/06/17	30/10/17		10.4333	22.4333		19/04/00	0		33	30	55		33			10	10	10	10	50	10	50	50					0.05	0.45	0.5	0	0.05	0.4	0.35	0.2
25	Non-sind	09/10/16	01/12/17	01/12/17	CI	10/12/18	13/03/19	13.7333	26.0333	38.0333	15/01/00	25/03/00	0	63	28	23	73	28	25				5	5	5	5	5	5	5	0.15	0.6	0.25	0	0.05	0.25	0.45		0.1	0.25	0.35	0.3
26	Connesina.26	19/10/18	01/09/19	01/09/19	CI	14/10/19		10.4	11.8333	23.8333	11/01/00	04/04/00	0		33	28		38	28			5	5							0	0.15	0.85	0	0.2	0.5	0.3	0	0.2	0.4	0.15	0.25
27	Connesina.26	19/04/20	15/07/20	15/07/20	CI	18/01/21	15/03/21	2.86667	8.96667	20.9667		24/04/00	0	30	30	30	30	30	30			90	90	75	95	90	90			0.05	0.6	0.35	0	0	0.7	0.15	0.15	0.55	0.1	0.2	0.15
28	Non-sind	31/12/18	01/06/19	01/06/19	CI	30/09/19	16/12/19	5.03333	9	21	11/01/00	19/04/00	0	76	27	26	70	27	28		50	50	50	50	50	75	90	90	95					0.1	0.45	0.4	0.05	0.4	0.3	0.2	0.1	0	0.25	0	0.75
29	CMV	07/04/17	01/10/17	01/10/17	CI	30/05/18	26/11/18	5.8	13.7667	25.7667		19/04/00	0	35	32	35	35	30	27	10		10	10	75	50	70	80	50		0.2	0.4	0.2	0.2	0.1	0.35	0.15	0.4	0.1	0.3	0.05	0.55
30	Non-sind	24/04/18	01/11/19	01/11/19	CI	03/02/20	27/04/20	18.2333	21.3	33.3	10/01/00	14/04/00	0	63			50			10	25									0.05	0.35	0.55	0.05
31	Connesina.26	26/07/13			CI	23/07/14	20/10/15		11.9	23.9			0		30	30			55			75	25	50	50	5	5	5	10					0.25	0.5	0.25	0.4	0.6	0.15	0.25	0.15
32	Connesina.26	18/06/20	18/12/20	18/12/20	CI	12/11/21	27/05/22	6	16.8	28.8		30/03/00	0	43	37		42	36		25	25	5	10	5	5					0.3	0.45	0.2	0.05	0.25	0.4	0.3	0.05
33	Connesina.26	13/10/20	01/03/21	01/03/21	CI	02/08/21	25/10/21	4.6	9.63333	21.6333	13/01/00	14/04/00	0	47	31	32	50	32	33	50		10	90	25	75					0.2	0.6	0.2	0.15	0.15	0.35	0.1	0.4	0.25	0.2	0.3	0.25
34	CMV	17/03/15	01/02/16	01/02/16	CI	28/08/17	28/08/17	10.4667	29.3667	41.3667	15/01/00	04/04/00	0	60	35	32	40	55	28				5	5	5	25	50	30	15	0	0.75	0.25	0	0.2	0.45	0.25	0.1	0.2	0.2	0.05	0.55
36	Connesina.26	12/09/17			CI	13/09/18	17/09/18		12.0333	24.0333	14/01/00	09/04/00	0	117	32	30	115	27	27	50	50	25	25	5	10	40	15	95	90	0.05	0.25	0.7	0	0.05	0.35	0.4	0.2	0.1	0.2	0.25	0.45
37	Connesina.26	19/09/16	01/12/16	01/12/16	CI	07/08/17	09/10/17	2.4	10.6	22.6	13/01/00	19/04/00	0	110	23	20	120	27	22	10	25	25	50	90	50	95	90	75	75	0.15	0.3	0.5	0.05	0.5	0.15	0.05	0.4	0.05	0	0.1	0.85
38	Connesina.26	22/05/19	01/07/20	01/07/20	HA			13.3		25.3	14	100	0	23	23	27	23	23	27			75	75	75	10	50	50							0	0.3	0.35	0.35	0	0.8	0.15	0.05	0.15	0.25	0.1	0.5
39	refer, nonsind	05/08/17	01/08/18	01/08/18	HA			11.8667		23.8667			0		20	20		20	20	90	50	90	90	75	75	50	75	50	90	0.1	0.55	0.3	0.05	0.1	0.3	0.2	0.4	0.2	0.05	0.25	0.5
40	refer, nonsind	18/12/18	01/11/19	01/11/19	HA			10.4333		22.4333	12		0	35	30	18	35	22	16	50	25	10	25	50	50	25	50	25	50	0	0.7	0.3	0	0	0.3	0.5	0.2	0.05	0.7	0.25	0
41	refer, nonsind	09/08/18	01/01/20	01/01/20	HA			16.7333		28.7333			0	27	27	27	23	25	18	5	10	25	10	5	50	50	50	75	75	0.05	0.55	0.4	0	0.1	0.5	0.2	0.2	0.1	0.25	0.1	0.55
42	refer, nonsind	11/12/18	01/07/19	01/07/19	HA			6.66667		18.6667			0	41	37	26	41	38	26			10	50	25	50	10	10	5	5	0.05	0.3	0.65	0	0.2	0.35	0.65	0.05	0.05	0.65	0.25	0.05	0.2	0.15	0.25	0.35
43	refer, nonsind	25/09/15	01/10/16	01/10/16	HA			12.2		24.2			0	30	30	55	30	35		10	50	10	25	25	50	5	5	25	5	0.05	0	0.95	0	0.15	0.75	0.1	0
44	refer, nonsind	24/02/15	01/07/15	01/07/15	HA			4.23333		16.2333			0	35		30	35		30					75	75			75	75	0.05	0.95	0.05	0.05	0	0.8	0.2	0	0.05	0.5	0.3	0.15	0.1	0.25	0.2	0.45
45	refer, nonsind	19/10/20	01/04/21	01/04/21	HA			5.4		17.4			0	55	32	57	45	36	51			55	75	50	50					0	0.35	0.65	0	0	0.4	0.6	0	0.15	0.4	0.45	0
46	refer, nonsind	23/07/17	01/03/18	01/03/18	HA			7.26667		19.2667	14		0	35	25	25	35	50	25					50	75	50	90	95	95	0	0.6	0.4	0	0.2	0.5	0.25	0.05	0.25	0.25	0.15	0.35
47	CMV	24/12/19	01/05/22	01/05/22	HA			28.2333		40.2333			0	40	40		37	41		75	75	20	50							0.95	0	0.05	0
48	refer, nonsind	02/09/16	01/08/18	01/08/18	HA			22.9667		34.9667			0	35	35	42	40	35	35	50	5	75	50	50	50	25	95	75	90	0.35	0.4	0.15	0.1	0.05	0.1	0.15	0.7
49	refer, nonsind	08/04/16	01/07/17	01/07/17	HA			14.7667		26.7667			0	35		20	35		20	75	10			50	50		75		90	0.1	0.45	0.45	0					0	0.4	0.45	0.15
50	CMV	17/10/16	01/09/17	01/09/17	HA			10.4667		22.4667	13		0	30	25	10	30	25	15	50	50	50	25		25				50	0	0.3	0.7	0	0.1	0.6	0.1	0.2	0.05	0.05	0.25	0.55	0.2	0.2	0.05	0.55
51	malformation or int	16/01/17	01/09/17	01/09/17	HA			7.5		19.5			0	45	35	35	45	35	35		50		50	50	50		75	50	50	0	0.65	0.35	0	0.2	0.4	0.05	0.35	0.15	0.35	0.15	0.35	0	0.3	0.2	0.5

## Sheet: Legend
Column names	meaning
CODE	participant identifyer
Cause of HI	Cause of HI
Birthdate	Birthdate
date.PROT.dx	month when hearing aid was installed_right ear
date.PROT.sx	month when hearing aid was installed_left ear
Rehab	final type of intervention (cochlear implant (CI) or hearing aid (HA))
date.IC.dx	date of CI implantation_right ear
date.IC.sx	date of CI implantation_left ear
Age.at.rehab.HA	age at rehabilitation with HA
Age.at.rehab.CI	age at rehabilitation with CI
Age.12mIC	Age 12 months after intervention with CI
Walk	age when autonomous walking started
IQ.nonverb	non verbal IQ
Bilingual	yes or no = 1 or 0
Threshold.Ampl.0m.R	Hearing threshold measured with CI or HA using pure tone audiometry at the time of final intervention_right ear
Threshold.Ampl.06m.R	Hearing threshold 6 months after final intervention_right ear
Threshold.Ampl.12m.R	Hearing threshold 12 months after final intervention_right ear
Threshold.Ampl.0m.L	Hearing threshold measured with CI or HA using pure tone audiometry at the time of final intervention_left ear
Threshold.Ampl.06m.L	Hearing threshold 6 months after final intervention_left ear
Threshold.Ampl.12m.L	Hearing threshold 12 months after final intervention_left ear
Receptive.00m	MB-CDIs scale, receptive vocabulary at the time of final intervention
Productive.00m	MB-CDIs scale, productive vocabulary at the time of final intervention
Receptive.06m	MB-CDIs scale, receptive vocabulary 6 months after final intervention
Productive.06m	MB-CDIs scale, productive vocabulary 6 months after final intervention
Receptive.12m	MB-CDIs scale, receptive vocabulary 12 months after final intervention
Productive.12m	MB-CDIs scale, productive vocabulary 12 months after final intervention
Receptive.24m	MB-CDIs scale, receptive vocabulary 24 months after final intervention
Productive.24m	MB-CDIs scale, productive vocabulary 24 months after final intervention
Receptive.36m	MB-CDIs scale, receptive vocabulary 36 months after final intervention
Productive.36m	MB-CDIs scale, productive vocabulary 36 months after final intervention
VANvocal.00m	Videoanalysis, proportion of vocal responses at the time of final intervention
VANnon-vocal.00m	Videoanalysis, proportion of non-novocal responses at the time of final intervention
VANno.00m	Videoanalysis, proportion of null responses at the time of final intervention
VANawareness.00m	Videoanalysis, proportion of non-looking vocal responses at the time of final intervention
VANvocal.06m	Videoanalysis, proportion of vocal responses 6 months after final intervention
VANnon-vocal.06m	Videoanalysis, proportion of non-novocal responses 6 months after final intervention
VANno.06m	Videoanalysis, proportion of null responses 6 months after final intervention
VANawareness.06m	Videoanalysis, proportion of non-looking vocal responses 6 months after final intervention
VANvocal.12m	Videoanalysis, proportion of vocal responses 12 months after final intervention
VANnon-vocal.12m	Videoanalysis, proportion of non-novocal responses 12 months after final intervention
VANno.12m	Videoanalysis, proportion of null responses 12 months after final intervention
VANawareness.12m	Videoanalysis, proportion of non-looking vocal responses !2 months after final intervention
VANvocal.24m	Videoanalysis, proportion of vocal responses 24 months after final intervention
VANnon-vocal.24m	Videoanalysis, proportion of non-novocal responses 24 months after final intervention
VANno.24m	Videoanalysis, proportion of null responses 24 months after final intervention
VANawareness.24m	Videoanalysis, proportion of non-looking vocal responses 24 months after final intervention
